# Supplementary material for: Targeted variant detection using unaligned RNA-Seq reads
Source: Life Sci Alliance. 2019 Aug 19;2(4):e201900336. doi: 10.26508/lsa.201900336 (PMC6701478; doi:10.26508/lsa.201900336)
Supplement: Supplementary file 2 [file LSA-2019-00336_TableS2.xlsx]

## Sheet: Feuille 1 - Table S2_ Contingen
Table S2: Contingency tables on NPM1 insertion and FLT3-ITD.
NPM1		Leucegene			FLT3-ITD		Leucegene
		Positive	Negative				Positive	Negative
Km	Positive	117	0		Km	Positive	101	0
	Negative	1	85			Negative	0	259
NPM1		TCGA (AML)			FLT3-ITD		TCGA (AML)
		Positive	Negative				Positive	Negative
Km	Positive	36	4		Km	Positive	31	7
	Negative	0	114			Negative	2	117
